# Supplementary material for: Catheter Ablation for Atrial Fibrillation in Patients with Heart Failure with Preserved Ejection Fraction: A Systematic Review and Meta-Analysis
Source: J Clin Med. 2022 Jan 6;11(2):288. doi: 10.3390/jcm11020288 (PMC8779551; doi:10.3390/jcm11020288)
Supplement: Supplementary file 1 [file jcm-11-00288-s001.zip]

Archive with 1 entries (1 files):
- jcm-1339030-supplementary.pdf
